# Supplementary material for: On the use of the coefficient of variation to quantify and compare trait variation
Source: Evol Lett. 2020 May 14;4(3):180–8. doi: 10.1002/evl3.171 (PMC7293077; doi:10.1002/evl3.171)
Supplement: Supplementary file 1 — Supplementary Material [file EVL3-4-180-s001.xlsx]

## Sheet: Data 
species	latin_name	population_	year	n	mean	var	sd	se	avaialble_stat	Ref_index	Comments/group
Mallard_	Anas_platyrhynchos	Prairie_Pothole	1993	133	9.14	2.9925	1.72988	0.15	SE	1	NA
Mallard_	Anas_platyrhynchos	Prairie_Pothole	1994	464	8.96	2.2736	1.50785	0.07	SE	1	NA
Mallard_	Anas_platyrhynchos	Prairie_Pothole	1995	639	8.83	2.3004	1.51671	0.06	SE	1	NA
Northern_Pintail	Anas_acuta	Prairie_Pothole	1993	74	8.05	2.6714	1.63444	0.19	SE	1	NA
Northern_Pintail	Anas_acuta	Prairie_Pothole	1994	231	7.76	3.3264	1.82384	0.12	SE	1	NA
Northern_Pintail	Anas_acuta	Prairie_Pothole	1995	376	7.52	2.4064	1.55126	0.08	SE	1	NA
Gadwal	Anas_strepera	Prairie_Pothole	1993	248	9.98	2.0088	1.41732	0.09	SE	1	NA
Gadwal	Anas_strepera	Prairie_Pothole	1994	651	10.06	2.3436	1.53088	0.06	SE	1	NA
Gadwal	Anas_strepera	Prairie_Pothole	1995	854	9.8	3.0744	1.7534	0.06	SE	1	NA
Blue-winged_Teal	Anas_discors	Prairie_Pothole	1993	283	10.7	1.3867	1.17758	0.07	SE	1	NA
Blue-winged_Teal	Anas_discors	Prairie_Pothole	1994	660	10.89	2.376	1.54143	0.06	SE	1	NA
Blue-winged_Teal	Anas_discors	Prairie_Pothole	1995	862	10.76	2.155	1.46799	0.05	SE	1	NA
Northern_Shoveler	Anas_clypeata	Prairie_Pothole	1993	93	10.47	1.3392	1.15724	0.12	SE	1	NA
Northern_Shoveler	Anas_clypeata	Prairie_Pothole	1994	293	10.42	2.3733	1.54055	0.09	SE	1	NA
Northern_Shoveler	Anas_clypeata	Prairie_Pothole	1995	283	10.14	1.8112	1.34581	0.08	SE	1	NA
Common_Eider	Somateria_molissima_sedentaria	Koktac_River	1985_88	612	4.8	1.69	1.3	0.0525494	SD	2	NA
Common_Eider	Somateria_molissima_sedentaria	La_Pérouse_Bay	1991_93	323	4.3	1	1	0.0556415	SD	2	NA
Common_Eider	Somateria_molissima_sedentaria	Sleeper_Islands	1985_88	2557	4.3	1.96	1.4	0.0276862	SD	2	NA
Common_Eider	Somateria_molissima_sedentaria	Nastapoka_Islands	1985_88	925	4.1	1.96	1.4	0.0460317	SD	2	NA
Common_Eider	Somateria_molissima_sedentaria	Belcher_Islands	1985_88	1140	4	1.69	1.3	0.0385027	SD	2	NA
Common_Eider	Somateria_molissima_sedentaria	Salikuit_Islands	1985_88	649	4.2	1.96	1.4	0.0549548	SD	2	NA
Common_Eider	Somateria_molissima_sedentaria	Churchill_Sound_	1985_88	876	4.1	1.96	1.4	0.0473016	SD	2	NA
Common_Eider	Somateria_molissima_sedentaria	Flaherty_Islands	1985_88	1980	4	1.21	1.1	0.0247207	SD	2	NA
Common_Eider	Somateria_molissima_sedentaria	Long_Island_Sound	1985_88	113	5.6	1	1	0.0940721	SD	2	NA
Redwing	Turdus_iliacus	Norway_low	1978_81	71	5.35	0.4624	0.68	0.0807012	SD	3	NA
Redwing	Turdus_iliacus	Norway_high	1978_80	11	5.27	0.2209	0.47	0.14171	SD	3	NA
Redwing	Turdus_iliacus	Finlnd	1969	377	5.21	0.5929	0.77	0.039657	SD	3	NA
Fieldfare	Turdus_pilaris	Norway_low	1978_81	302	5.41	0.4624	0.68	0.0391296	SD	3	NA
Fieldfare	Turdus_pilaris	Norway_high	1978_80	50	5.1	0.4624	0.68	0.0961665	SD	3	NA
Fieldfare	Turdus_pilaris	Finlnd	1969	372	5.43	0.6889	0.83	0.0430335	SD	3	NA
Chaffinch	Fringilla_coelebs	Norway_low	1978_81	83	4.86	0.3481	0.59	0.0647609	SD	3	NA
Chaffinch	Fringilla_coelebs	Finland	1969	318	4.71	0.5041	0.71	0.0398148	SD	3	NA
Brambling	Fringilla_montifringilla,	Norway_low	1978_81	22	6.91	0.2809	0.53	0.112996	SD	3	NA
Brambling	Fringilla_montifringilla,	Norway_high	1978_80	17	5.65	1	1	0.242536	SD	3	NA
Brambling	Fringilla_montifringilla,	Finlnd	1969	53	5.83	1.0609	1.03	0.141481	SD	3	NA
Flycatcher	Ficedula_albicollis	Oak	2007_10	62	6.145	0.684	0.827043	0.105035	VAR	4	NA
Flycatcher	Ficedula_albicollis	spruce	2007_10	43	5.86	1.123	1.05972	0.161605	VAR	4	NA
Great_tit	Parus_major	Oak	2007_10	41	9.125	5.035	2.24388	0.350435	VAR	4	NA
Great_tit	Parus_major	spruce	2007_10	112	8.243	2.386	1.54467	0.145957	VAR	4	NA
Tree_swallow	Tachycineta_bicolor	southern_Québec	2004_11	1463	5.45	0.8281	0.91	0.0237914	SD	5	NA
Common_Grackle	Quiscalus_quiscula	Botanical_garden	1973_76	104	4.5	0.49	0.7	0.0686406	SD	6	NA
Common_Grackle	Quiscalus_quiscula	Dexter	1973_76	171	4.8	0.49	0.7	0.0535303	SD	6	NA
Eleonora_Falco	Falco_eleonorae	Aegean_Sea	2004	65	2.35	0.4096	0.64	0.0793822	SD	7	NA
Eleonora_Falco	Falco_eleonorae	Aegean_Sea	2005	145	2.38	0.3481	0.59	0.0489968	SD	7	NA
Eleonora_Falco	Falco_eleonorae	Aegean_Sea	2006	183	2.53	0.36	0.6	0.0443533	SD	7	NA
Eleonora_Falco	Falco_eleonorae	Aegean_Sea	2007	154	2.38	0.3969	0.63	0.0507668	SD	7	NA
Roseate_terns	Sterna_dougallii	Seychelles_Low_young	2002_2005_2006	52	1.02	0.0196	0.14	0.0194145	SD	8	NA
Roseate_terns	Sterna_dougallii	Seychelles_Low_old	2002_2005_2006	15	1.07	0.0676	0.26	0.0671317	SD	8	NA
Roseate_terns	Sterna_dougallii	Seychelles_High_young	2002_2005_2006	17	1.12	0.1089	0.33	0.0800368	SD	8	NA
Roseate_terns	Sterna_dougallii	Seychelles_high_old	2002_2005_2006	9	1.33	0.25	0.5	0.166667	SD	8	NA
Blue_footed_booby	Sula_nebouxii	Isla_Isabel_Mexico	1989_2006	NA	1.78	0.0484	0.22	NA	SD	9	NA
Northern_Bald_Ibis	Geronticus_eremita	Parc_National_de_Souss_Massa_water	1998	9	2.44	0.2916	0.54	0.18	SE	10	Only_largest_samples
Northern_Bald_Ibis	Geronticus_eremita	Parc_National_de_Souss_Massa_water	1999	15	3.07	0.216	0.464758	0.12	SE	10	Only_largest_samples
Northern_Bald_Ibis	Geronticus_eremita	Parc_National_de_Souss_Massa_No_water	2001	10	2.8	0.4	0.632456	0.2	SE	10	Only_largest_samples
Black_headed_gull	Larus_ridibundus	Wattenmeer_National_Park,_Germany	1991_94_95_97	137	2.6	0.49	0.7	0.059805	SD	11	all_years_pooled
Song_thrush_	Turdus_philomelos	Cork_Irland	2001_2003	56	4.12	0.3844	0.62	0.082851	SD	12	all_years_pooled
Eastern_Yellow_Wagtail	Motacilla_tschutschensis	Cape_Romanzof,_Alaska	1998_1998	85	5.6	0.4165	0.645368	0.07	SE	13	NA
Eurasian_Kestrel	Falco_tinnunculus_canariensis	Tenerife_Island	1985_1994	133	4.41	0.7744	0.88	0.0763057	SD	14	NA
Slender-billed_Gull	Larus_genei	Ebro_Delta,_Spain	1992_2001	2391	2.568	0.398	0.630872	0.0129018	VAR	16	all_years_pooled
Neotropic_Cormorant	Phalacrocorax_olivaceus	Golfo_San_Jorge,_Argentina	1999	63	3.5	0.49	0.7	0.0881917	SD	17	NA
Oystercatcher	Haematopus_ostralegus	island_of_Schiermonnikoog,_NL_poor_1st_resid	1986_1995	92	2.93	0.5888	0.767333	0.08	SE	18	NA
Oystercatcher	Haematopus_ostralegus	island_of_Schiermonnikoog,_NL_good_1st_resid	1986_1995	294	2.91	0.735	0.857321	0.05	SE	18	NA
Oystercatcher	Haematopus_ostralegus	island_of_Schiermonnikoog,_NL_poor_replace_resid	1986_1995	19	2.42	0.6859	0.828191	0.19	SE	18	NA
Oystercatcher	Haematopus_ostralegus	island_of_Schiermonnikoog,_NL_good_replace_resid	1986_1995	59	2.47	0.7139	0.844926	0.11	SE	18	NA
Oystercatcher	Haematopus_ostralegus	island_of_Schiermonnikoog,_NL_poor_1st_nonresid	1986_1995	354	2.46	0.885	0.940744	0.05	SE	18	NA
Oystercatcher	Haematopus_ostralegus	island_of_Schiermonnikoog,_NL_good_1st_nonresid	1986_1995	201	2.28	0.7236	0.850647	0.06	SE	18	NA
Oystercatcher	Haematopus_ostralegus	island_of_Schiermonnikoog,_NL_poor_replace_nonresid	1986_1995	72	2.76	0.72	0.848528	0.1	SE	18	NA
Oystercatcher	Haematopus_ostralegus	island_of_Schiermonnikoog,_NL_good_replace_nonresid	1986_1995	30	2.57	0.675	0.821584	0.15	SE	18	NA
Yellow-legged_gull	Larus_cachinnans_c	Medes_Island,_Spain_control	1992_1996	246	2.87	0.114	0.337639	0.0215271	VAR	19	all_years_pooled,_from_row_data
Yellow-legged_gull	Larus_cachinnans_c	Medes_Island,_Spain_cull	1992_1996	221	2.819	0.158	0.397492	0.0267382	VAR	19	all_years_pooled,_from_row_data
Dolphin_gull	Larus_scoresbii	Punta_Tombo,_Argentina	1987	21	1.9	0.36	0.6	0.130931	SD	20	NA
Dolphin_gull	Larus_scoresbii	Punta_Tombo,_Argentina	1989	23	2	0.36	0.6	0.125109	SD	20	NA
White-fronted_tern	Sterna_striata	Kaikoura_Peninsula,_New_Zealand	1971_1976	68	1.19	0.1521	0.39	0.0472944	SD	21	4-8_nov
White-fronted_tern	Sterna_striata	Kaikoura_Peninsula,_New_Zealand	1971_1976	33	1.21	0.1681	0.41	0.0713718	SD	21	9-13_Nov
Kittiwakes	Rissa_tridactyla	Norton_Sound,_Alaska	1978	183	1.7	0.2116	0.46	0.0340042	SD	22	years_with_largest_sample_size
Kittiwakes	Rissa_tridactyla	Norton_Sound,_Alaska	1981	192	1.7	0.2704	0.52	0.0375278	SD	22	years_with_largest_sample_size
Kittiwakes	Rissa_tridactyla	Norton_Sound,_Alaska	1982	105	1.1	0.0841	0.29	0.0283011	SD	22	years_with_largest_sample_size
Kittiwakes	Rissa_tridactyla	Norton_Sound,_Alaska	1983	211	1.69	0.25	0.5	0.0344214	SD	22	years_with_largest_sample_size
Kittiwakes	Rissa_tridactyla	Norton_Sound,_Alaska	1987	251	1.45	0.25	0.5	0.0315597	SD	22	years_with_largest_sample_size
Kittiwakes	Rissa_tridactyla	Norton_Sound,_Alaska	1988	265	1.66	0.2304	0.48	0.0294862	SD	22	years_with_largest_sample_size
Whinchat	Saxicola_rubetra	UK	1964_1973	152	5.664	0.701	0.837257	0.0679105	VAR	23	Variance_recalculate_from_raw_data
Stonechat	Saxicola_torquata	UK	1964_1973	197	5.056	0.553	0.74364	0.0529821	VAR	23	Variance_recalculate_from_raw_data

## Sheet: ref
Ref_index	Reference
1	Krapu, G. L., Reynolds, R. E., Sargeant, G. A., & Renner, R. W. (2004). Patterns of variation in clutch sizes in a guild of temperate-nesting dabbling ducks. The Auk, 121(3), 695-706.
2	Robertson, G. J., Reed, A., & Gilchrist, H. G. (2001). Clutch, egg and body size variation among common eiders breeding in Hudson Bay, Canada. Polar Research, 20(1), 85-94.
3	Slagsvold, T. (1982). Clutch size variation in passerine birds: the nest predation hypothesis. Oecologia, 54(2), 159-169.
4	Støíteský, J and Krist, M. (2011) Comparison of the reproductive biology of hole-nesting passerines breeding in oak and spruce forest on Velký Kosíø hill nearby Prostìjov. Zprávy Vlastivìdného muzea v Olomouci, 301, 17-24. ISSN 1212-1134.
5	Pellerin, S., Paquette, S. R., Pelletier, F., Garant, D., & Bélisle, M. (2016). The trade‐off between clutch size and egg mass in tree swallows Tachycineta bicolor is modulated by female body mass. Journal of Avian Biology, 47(4), 500-507.
6	Howe, H. F. (1978). Intial investment, clutch size, and brood reduction in the common grackle (Quiscalus quiscula L.). Ecology, 59(6), 1109-1122.
7	Xirouchakis, S. M., Fric, J., Kassara, C., Portolou, D., Dimalexis, A., Karris, G. & Sfenthourakis, S. (2012). Variation in breeding parameters of Eleonora's falcon (Falco eleonorae) and factors affecting its reproductive performance. Ecological research, 27(2), 407-416.
8	Ramos, J. A., & Monticelli, D. (2012). The influence of early age at breeding on reproductive parameters of tropical Roseate Terns. Ostrich, 83(1), 7-12.
9	Ancona, S., Sánchez‐Colón, S., Rodríguez, C., & Drummond, H. (2011). El Niño in the Warm Tropics: local sea temperature predicts breeding parameters and growth of blue‐footed boobies. Journal of Animal Ecology, 80(4), 799-808.
10	Smith, K.W., Aghnaj, A, EL Bekkay, M., Oubrou, W., Ribi, M., Armesto, M. J., & Bowden, C. G. (2008). The provision of supplementary fresh water improves the breeding success of the globally threatened Northern Bald Ibis Geronticus eremita. Ibis, 150(4), 728-734.
11	Thyen, S., & Becker, P. H. (2006). Effects of individual life-history traits and weather on reproductive output of black-headed gulls Larus ridibundus breeding in the Wadden Sea, 1991–97. Bird Study, 53(2), 132-141.
12	Kelleher, K. M., & O'Halloran, J. (2006). Breeding biology of the Song Thrush Turdus philomelos in an island population. Bird Study, 53(2), 142-155.
13	Renner, H. M., & McCaffery, B. J. (2006). Nesting biology of Eastern Yellow Wagtails at Cape Romanzof, Alaska. Journal of Field Ornithology, 77(3), 250-258.
14	Carrillo, J., & González-Dávila, E. (2005). Breeding biology and nest characteristics of the Eurasian Kestrel in different environments on an Atlantic island. Ornis Fennica, 82(2), 55-62.
15	van der Jeugd, H. P., Gurtovaya, E., Eichhorn, G., Litvin, K. Y., Mineev, O. Y., & van Eerden, M. (2003). Breeding barnacle geese in Kolokolkova Bay, Russia: number of breeding pairs, reproductive success and morphology. Polar Biology, 26(11), 700-706.
16	Oro, D. (2002). Breeding biology and population dynamics of Slender-billed Gulls at the Ebro Delta (Northwestern Mediterranean). Waterbirds, 25(1), 67-78.
17	Quintana, F., Yorio, P., & Borboroglu, P. G. (2002). Aspects of the breeding biology of the Neotropic Cormorant Phalacrocorax olivaceus at Golfo San Jorge, Argentina. Marine Ornithology, 30, 25-29.
18	Heg, D., & van der Velde, M. (2001). Effects of territory quality, food availability and sibling competition on the fledging success of oystercatchers (Haematopus ostralegus). Behavioral Ecology and Sociobiology, 49(2-3), 157-169.
19	Bosch, M., Oro, D., Cantos, F. J., & Zabala, M. (2000). Short‐term effects of culling on the ecology and population dynamics of the yellow‐legged gull. Journal of Applied Ecology, 37(2), 369-385.
20	YoRIo, P. A. B. L. O., Boersma, P. D., & Swann, S. (1996). Breeding biology of the dolphin gull at Punta Tombo, Argentina. The Condor, 98(2), 208-215.
21	Mills, J. A., & Shaw, P. W. (1980). The influence of age on laying date, clutch size, and egg size of the white-fronted tern, Sterna striata. New Zealand Journal of Zoology, 7(1), 147-153.
22	Murphy, E. C., Springer, A. M., & Roseneau, D. G. (1991). High annual variability in reproductive success of kittiwakes (Rissa tridactyla L.) at a colony in western Alaska. The Journal of Animal Ecology, 515-534.
23	Fuller, R. J., & Glue, D. E. (1977). The breeding biology of the Stonechat and Whinchat. Bird Study, 24(4), 215-228.
